# Supplementary material for: Anemia in female patients with myasthenia gravis
Source: PLoS One. 2022 Sep 6;17(9):e0273720. doi: 10.1371/journal.pone.0273720 (PMC9447896; doi:10.1371/journal.pone.0273720)
Supplement: S1 Data — (XLSX) [file pone.0273720.s001.xlsx]

## Sheet: Sheet1
ID	第4回調査BMI	第4回ADL会話	第4回ADL眼瞼下垂	第4回ADL呼吸	第4回ADL歯磨き	第4回ADL複視	第4回ADL立ち上がり	第4回ADL咀嚼	第4回ADL嚥下	第4回ADL合計点	第4回CSR	第4回PR	第4回MM	第4回I	第4回U	第4回W	第4回E	第4回MG composite 飲み込み	第4回MG composite 下肢	第4回MG composite 眼瞼下垂	第4回MG composite 頚部	第4回MG composite 呼吸	第4回MG composite 上肢	第4回MG composite 発音	第4回MG composite 複視	第4回MG composite 閉眼	第4回MG composite 咬む	第4回調査MG composite 合計点	第4回調査MG QOL 1病状に不満	第4回調査MG QOL 2 物を見る	第4回調査MG QOL 3 食べる	第4回調査MG QOL 4 社会活動の制限	第4回調査MG QOL 5 趣味娯楽	第4回調査MG QOL 6 家族の要求に応えられない	第4回調査MG QOL 7 行動に工夫	第4回調査MG QOL 8 仕事への悪影響	第4回調査MG QOL 9 話す	第4回調査MG QOL 10 外出用足しが困難	第4回調査MG QOL 11 気持が落ちこむ	第4回調査MG QOL 12 歩行	第4回調査MG QOL 13 早く行動できない	第4回調査MG QOL 14 精神的に押し潰される	第4回調査MG QOL 15 身支度	第4回調査査MG QOL 15r 合計点	第4回調査MM better達成したことあり	第4回調査MM better達成は治療開始何カ月後	第4回調査時MM better達成中	難治例か否か	年齢
7	33.5	1	1	1	0	1	1	1	1	7	0	0	0	1	0	0	0	0	0	3	0	0	0	0	4	0	0	7	2	0	1	0	1	0	0	1	0	1	1	2	1	0	1	11	0		0	0	65
9	21.9	0	2	1	0	1	1	0	1	6	0	0	0	1	0	0	0	2	0	2	1	2	0	0	0	0	0	7	1	1	1	1	1	0	1	1	0	0	1	1	1	0	0	10	0		0	0	51
17	19.7	2	3	2	2	3	2	2	2	18	0	0	0	0	0	1	0	2	4	3	3	0	4	2	4	0	2	24	2	2	2	2	2	2	2	2	2	2	2	2	2	2	2	30	0		0	1	87
18	16.8	0	0	0	0	0	0	0	1	1	0	0	1	0	0	0	0	0	0	0	0	0	0	0	0	0	0	0	0	0	0	0	0	0	0	0	0	0	0	0	0	0	0	0	1	12	1	0	66
20	21.8	0	0	0	0	1	0	0	1	2	0	0	1	0	0	0	0	0	0	0	0	0	0	0	1	0	0	1	1	1	0	1	1	1	1	0	1	0	1	0	1	1	1	11	1	6	1	0	83
21	17.6	0	0	0	0	0	3	0	1	4	0	0	0	1	0	0	0	0	2	0	1	0	2	0	0	0	0	5	2	0	0	2	2	2	2	2	0	2	1	2	2	1	2	22	1	8	1	0	76
27	16.6	0	1	1	2	1	2	0	0	7	0	0	0	1	0	0	0	0	2	1	1	0	2	0	1	0	0	7	1	1	0	1	1	1	1	1	0	1	2	2	2	1	1	16	0		0	0	75
36	14.7	0	1	1	1	0	2	1	1	7	0	0	0	1	0	0	0	2	2	1	1	0	2	0	0	0	0	8	0	1	2	2	1	2	2	1	0	1	0	2	2	1	1	18	0		0	0	74
43	19.6	1	0	1	1	0	1	1	1	6	0	0	0	1	0	0	0	2	0	0	1	2	0	2	0	0	2	9	1	1	2	1	1	0	1	1	1	0	0	1	1	0	0	11	0		0	1	48
55	23.9	0	2	0	0	2	0	0	0	4	0	0	0	1	0	0	0	0	0	2	0	0	0	0	4	0	0	6	1	1	0	1	0	1	1	0	0	0	0	1	0	0	0	6	0		0	0	85
58	25.4	0	1	1	0	0	1	0	1	4	0	0	0	1	0	0	0	2	0	2	0	2	0	0	0	0	0	6	0	2	1	1	1	1	1	1	0	1	0	1	1	1	0	12	0		0	0	76
65	20.8	0	0	0	0	0	0	0	0	0	0	0	1	0	0	0	0	0	0	0	0	0	0	0	0	0	0	0	0	0	0	0	0	0	0	0	1	0	0	0	0	0	0	1	1	9	1	0	76
71	22.5	2	1	0	0	3	0	1	1	8	0	0	0	1	0	0	0	2	0	1	0	0	0	2	4	0	2	11	1	2	2	1	2	1	0	1	1	1	1	1	1	1	0	16	0		0	1	63
105	20	0	2	0	0	0	0	0	0	2	0	0	1	0	0	0	0	0	0	2	0	0	0	0	0	0	0	2	1	1	0	0	0	0	0	0	0	0	0	0	0	0	0	2	1	15	1	0	90
125	16	0	0	1	0	0	1	0	0	2	0	0	1	0	0	0	0	0	2	0	0	2	0	0	0	0	0	4	0	0	0	0	0	0	0	0	0	0	0	1	1	0	0	2	1	26	1	0	58
129	19.8	0	1	0	0	1	0	0	0	2	0	0	1	0	0	0	0	0	0	1	0	0	0	0	0	0	0	1	0	0	0	1	1	0	0	0	0	0	0	0	0	0	0	2	1	12	1	0	61
145	28.9	0	0	1	0	2	0	0	1	4	0	0	1	0	0	0	0	0	2	0	0	0	0	0	3	0	0	5	1	2	1	0	2	1	1	1	0	0	1	1	0	0	0	11	1	13	1	0	51
146	22.2	0	2	0	0	2	0	0	0	4	0	0	0	1	0	0	0	0	0	2	0	0	0	0	4	0	0	6	1	1	0	0	2	1	1	0	0	2	2	0	2	1	0	13	0		0	0	77
149	20.1	0	1	0	0	3	0	0	0	4	0	0	1	0	0	0	0	0	0	1	0	0	0	0	4	0	0	5	0	1	0	0	0	0	0	0	0	0	0	0	0	0	0	1	1	78	1	0	46
152	24.2	0	1	1	0	0	0	0	0	2	0	0	1	0	0	0	0	0	0	1	0	0	0	0	0	0	0	1	1	1	0	0	0	0	1	0	0	0	0	0	0	0	0	3	1	8	1	0	76
156	694.4	0	0	0	0	0	0	0	0	0	1	0	0	0	0	0	0	0	0	0	0	0	0	0	0	0	0	0	0	0	0	0	0	0	0	0	0	0	1	0	0	0	0	1	1	13	1	0	41
161	23	0	0	0	0	2	1	0	0	3	0	0	1	0	0	0	0	0	2	0	0	0	0	0	4	0	0	6	0	1	0	0	0	0	1	0	0	0	0	1	0	0	0	3	1	69	1	1	74
166	21.1	0	0	0	0	1	1	0	0	2	0	0	1	0	0	0	0	0	0	0	0	0	0	0	1	0	0	1	0	1	0	0	0	0	0	0	0	0	0	0	0	0	0	1	1	124	1	0	70
172	22.6	0	3	0	0	0	0	0	0	3	0	0	0	1	0	0	0	0	0	3	0	0	0	0	0	0	0	3	1	2	0	0	0	0	0	0	0	0	0	0	0	0	0	3	0		0	0	71
177	28	1	1	1	0	0	0	0	1	4	0	0	1	0	0	0	0	0	0	1	0	2	0	2	0	0	0	5	1	1	1	0	0	0	0	0	1	0	0	0	0	0	0	4	1	98	1	0	51
180	20.8	0	2	0	0	1	0	0	0	3	0	0	1	0	0	0	0	0	0	1	0	0	0	0	1	0	0	2	1	1	0	0	0	0	0	0	0	0	0	0	0	0	0	2	1	46	1	0	68
190	18.8	0	2	0	0	2	0	0	0	4	0	0	1	0	0	0	0	0	0	0	0	0	0	0	1	0	0	1	1	2	0	1	1	1	1	1	0	0	1	1	1	0	0	11	1	6	1	0	37
192	19.8	1	3	2	2	3	2	2	2	17	0	0	0	0	1	0	0	5	4	3	3	4	2	4	4	0	2	31	2	2	2	2	2	1	2	2	2	2	0	2	2	0	2	25	0		0	1	57
194	21.6	0	3	0	1	3	1	1	1	10	0	0	0	0	1	0	0	2	2	3	1	2	2	0	3	0	0	15	2	2	1	2	1	1	1	1	1	2	1	1	1	1	1	19	0		0	0	78
198	26.2	0	2	1	0	2	1	1	1	8	0	0	0	1	0	0	0	2	2	3	1	0	0	0	3	0	2	13	2	2	1	1	1	1	1	1	1	1	1	1	2	1	0	17	0		0	1	66
200	22.9	0	0	0	0	0	0	0	0	0	0	0	1	0	0	0	0	0	0	0	0	0	0	0	0	0	0	0	1	0	0	0	1	0	0	0	0	0	0	0	0	0	0	2	1	15	1	0	70
201	20.4	0	1	1	0	2	0	1	1	6	0	0	0	1	0	0	0	0	0	2	0	2	0	0	4	0	2	10	1	2	2	1	0	1	1	1	0	1	1	0	1	1	0	13	0		0	0	42
202	32.8	1	3	0	0	2	0	0	0	6	0	0	0	1	0	0	0	0	0	2	0	0	0	2	4	0	0	8	2	2	0	2	1	0	1	0	2	1	1	1	0	0	0	13	0		0	0	59
203	19.9	1	3	2	2	3	2	1	1	15	0	0	0	1	0	0	0	2	2	3	1	2	2	0	4	0	0	16	1	2	1	2	2	2	2	2	1	1	1	1	2	1	1	22	0		0	1	54
216	24	0	1	1	2	2	2	0	0	8	0	0	0	1	0	0	0	0	2	2	1	0	2	0	4	0	0	11	0	2	0	2	2	1	2	1	0	2	1	1	2	1	1	18	0		0	0	43
218	16.9	0	1	1	1	1	2	0	0	6	0	0	0	1	0	0	0	0	2	1	0	0	2	0	1	0	0	6	1	0	0	1	1	1	1	1	0	1	0	2	2	0	1	12	0		0	0	81
221	18.2	0	1	0	0	0	0	0	0	1	0	0	1	0	0	0	0	0	0	3	0	0	0	0	0	0	0	3	0	1	0	0	0	0	0	0	0	0	0	0	0	0	0	1	1	47	1	0	84
236	31.7	0	2	0	0	1	0	0	0	3	0	0	1	0	0	0	0	0	0	1	0	0	0	0	0	0	0	1	1	1	0	0	0	0	0	0	0	0	0	0	0	0	0	2	1	6	1	0	42
237	20.9	2	3	1	0	0	0	1	1	8	0	0	0	1	0	0	0	0	0	2	1	0	0	2	1	0	0	6	1	1	1	1	1	0	2	0	2	0	1	0	0	1	1	12	0		0	0	68
239	25.6	0	0	0	0	1	0	1	0	2	0	0	1	0	0	0	0	0	0	0	0	0	0	0	1	0	2	3	1	1	1	1	1	1	1	1	0	0	1	0	1	1	0	11	1	20	1	0	54
249	25.1	0	0	0	0	0	0	0	0	0	0	0	1	0	0	0	0	0	0	0	0	0	0	0	0	1	0	1	1	0	0	0	0	0	0	0	0	0	0	0	0	0	0	1	1	145	1	0	41
252	20.3	0	1	0	0	2	0	0	0	3	0	0	1	0	0	0	0	0	0	1	0	0	0	0	3	0	0	4	1	2	0	1	1	1	1	1	0	0	1	1	1	0	0	11	1	19	1	0	67
261	19.1	2	1	1	0	0	0	2	2	8	0	0	0	1	0	0	0	2	0	2	1	0	0	2	0	0	4	11	1	1	2	1	1	1	2	2	2	0	2	0	0	1	0	16	0		0	1	44
262	17.1	1	2	2	2	2	1	1	1	12	0	0	0	1	0	0	0	0	2	3	1	4	2	2	1	0	4	19	1	2	1	2	1	2	2	2	1	1	2	1	1	2	0	21	0		0	1	51
264	17.3	0	1	0	1	1	1	0	0	4	0	0	1	0	0	0	0	0	0	1	0	0	0	0	1	0	0	2	1	1	0	1	1	1	1	1	1	0	1	2	1	1	1	14	0	28	0	0	40
267	19.8	0	3	0	0	3	0	0	0	6	0	0	0	0	1	0	0	0	0	3	0	0	0	0	4	0	0	7	1	2	0	1	1	0	2	0	0	0	1	0	0	1	0	9	0		0	0	49
268	28.9	0	2	2	1	1	2	1	1	10	0	0	0	1	0	0	0	0	2	3	1	2	0	0	3	0	0	11	1	1	0	1	2	2	2	1	0	0	2	1	2	2	1	18	0		0	0	67
273	22.4	1	3	0	1	1	2	0	0	8	0	0	0	1	0	0	0	0	2	3	1	0	2	2	1	0	0	11	1	0	1	1	1	1	1	1	0	1	1	1	1	1	1	13	0		0	0	91
274	17.9	0	2	2	1	2	1	1	1	10	0	0	0	1	0	0	0	2	2	1	0	0	0	0	1	0	2	8	2	1	1	0	1	2	1	1	0	0	2	0	0	1	0	12	0		0	0	61
277	20.9	0	3	0	0	0	0	0	0	3	0	0	0	1	0	0	0	0	0	3	0	0	0	0	0	0	0	3	2	2	0	2	1	0	1	2	0	2	1	1	1	1	0	16	0		0	0	65
281	20.6	0	1	0	1	0	1	0	0	3	0	0	0	1	0	0	0	0	2	1	0	0	2	0	0	0	0	5	1	2	0	2	2	2	2	2	0	2	0	2	2	0	1	20	0		0	0	49
284	28.9	3	1	1	1	1	2	2	2	13	0	0	0	0	1	0	0	5	2	3	1	2	2	4	1	0	4	24	2	1	2	2	2	1	2	2	2	1	1	1	1	1	1	22	0		0	1	51
287	23.8	0	0	0	0	1	1	0	0	2	0	0	1	0	0	0	0	0	2	0	0	0	0	0	1	0	0	3	1	1	0	0	1	1	1	1	1	0	1	1	1	1	0	11	1	18	1	0	75
288	22.7	0	1	1	0	1	0	0	1	4	0	0	1	0	0	0	0	0	0	0	0	0	0	2	1	0	0	3	1	1	0	0	1	0	1	1	0	0	0	0	0	0	0	5	1	7	1	0	59
290	17.3	0	1	0	1	1	1	0	0	4	0	0	0	1	0	0	0	0	2	1	3	0	2	0	1	0	0	9	1	1	0	1	1	1	1	1	0	1	1	1	1	0	1	12	1	6	1	0	62
293	20.6	0	1	0	0	2	0	0	0	3	0	0	1	0	0	0	0	0	0	0	0	0	0	0	3	0	0	3	0	1	0	0	0	0	0	0	0	0	0	0	0	0	0	1	1	49	1	0	52
294	20.4	0	0	0	0	1	0	0	0	1	0	0	1	0	0	0	0	0	0	0	0	0	0	0	3	0	0	3	1	1	0	0	0	0	1	0	0	0	0	0	0	0	0	3	1	9	1	0	59
299	20.3	0	0	0	0	1	0	0	0	1	0	0	1	0	0	0	0	0	0	0	0	0	0	0	1	0	0	1	1	1	0	0	0	0	0	0	0	0	1	0	1	0	0	4	1	5	1	0	84
301	20.4	0	3	1	0	1	1	0	0	6	0	0	0	1	0	0	0	0	0	2	1	2	0	0	3	0	0	8	1	2	0	1	2	1	2	2	0	2	0	1	0	0	0	14	0		0	1	55
302	20.5	1	0	0	0	1	0	0	0	2	0	0	1	0	0	0	0	0	0	0	0	0	0	0	1	0	0	1	1	0	0	1	1	0	1	1	0	1	1	0	1	1	0	9	1	42	1	0	55
307	18.3	0	1	1	0	1	1	0	0	4	0	0	0	1	0	0	0	0	2	1	0	0	0	0	1	0	0	4	1	0	0	1	1	0	1	1	0	2	1	1	1	0	0	10	0		0	0	78
311	18.8	1	1	1	1	0	0	1	1	6	0	0	1	0	0	0	0	0	0	1	0	0	0	0	0	0	0	1	1	0	1	0	0	1	2	2	1	0	0	0	0	0	0	8	1	6	1	0	35
312	17.5	0	0	0	0	0	0	0	0	0	0	0	1	0	0	0	0	0	0	0	0	0	0	0	0	0	0	0	0	0	0	0	0	0	0	0	0	0	1	0	0	0	0	1	1	10	1	0	30
315	25.6	0	1	0	0	1	0	0	1	3	0	0	1	0	0	0	0	0	0	0	0	0	0	0	3	0	0	3	0	1	1	0	0	0	1	0	1	0	0	0	1	0	0	5	1	6	1	0	50
316	21.8	0	0	0	0	0	1	0	0	1	0	0	1	0	0	0	0	0	2	0	1	0	0	0	0	0	0	3	0	0	0	1	1	0	1	0	0	0	0	0	1	0	0	4	1	14	1	0	39
317	20.8	2	3	1	1	2	2	1	2	14	0	0	0	0	1	0	0	2	4	3	1	2	2	2	3	0	2	21	0	2	1	1	1	0	2	1	1	1	0	2	2	0	1	15	0		0	1	44
319	24.1	1	2	2	1	2	2	1	1	12	0	0	0	0	1	0	0	2	2	3	1	4	2	2	4	0	2	22	1	2	2	2	1	1	1	1	1	1	0	2	2	0	0	17	0		0	1	61
320	18.2	1	1	2	2	1	1	1	1	10	0	0	0	1	0	0	0	2	2	2	0	0	2	2	1	0	2	13	2	2	1	1	1	1	2	1	2	1	1	1	1	0	2	19	0		0	1	49
325	18.6	0	1	0	0	1	1	0	0	3	0	0	0	1	0	0	0	2	2	1	0	0	0	0	0	0	0	5	1	2	0	1	1	1	1	1	0	0	0	2	2	0	0	12	0		0	0	55
328	19.4	0	1	1	0	0	1	0	1	4	0	0	1	0	0	0	0	0	0	1	0	0	0	0	0	0	0	1	0	1	0	0	0	0	1	0	0	0	0	0	0	0	0	2	1	6	1	0	38
329	21	0	1	0	0	1	1	1	1	5	0	0	1	0	0	0	0	2	0	1	0	0	0	0	1	0	2	6	1	1	1	1	1	1	1	1	0	0	1	0	0	0	0	9	1	8	1	0	57
330	18	1	0	0	0	0	0	0	0	1	0	0	1	0	0	0	0	0	0	0	0	0	0	2	0	0	0	2	0	0	0	0	0	0	0	0	1	0	0	0	0	0	0	1	1	7	1	0	43
336	22.1	1	3	1	1	3	2	1	1	13	0	0	0	0	1	0	0	2	2	2	1	2	2	2	4	0	2	19	0	2	1	1	1	1	1	1	1	1	0	0	1	0	0	11	0		0	0	67
338	30.1	1	3	3	2	3	2	2	2	18	0	0	0	0	1	0	0	2	4	3	3	2	4	2	4	0	0	24	1	2	2	2	2	2	2	1	1	2	1	2	2	1	2	25	0		0	1	36
342	30.2	0	0	0	0	0	3	2	0	5	0	0	1	0	0	0	0	0	2	0	1	0	0	0	0	0	2	5	2	0	0	2	0	0	2	0	0	1	0	2	1	0	0	10	1	19	1	0	80
347	19.5	2	3	2	2	3	2	1	1	16	0	0	0	0	1	0	0	2	4	3	3	4	4	2	4	0	2	28	1	2	2	1	2	0	2	2	1	1	1	1	2	1	1	20	0		0	1	34
350	22.6	0	0	0	0	0	0	0	0	0	1	0	0	0	0	0	0	0	0	0	0	0	0	0	0	0	0	0	0	0	0	0	0	0	0	0	0	0	0	0	0	0	0	0	1	6	1	0	74
353	27.4	0	2	1	0	2	0	1	1	7	0	0	0	1	0	0	0	0	0	2	1	0	0	2	4	0	0	9	2	1	1	1	1	0	2	1	0	0	0	0	0	0	0	9	0		0	1	44
355	27.1	0	0	0	0	2	1	0	0	3	0	0	1	0	0	0	0	0	0	0	0	0	0	0	3	0	0	3	0	1	0	1	1	1	1	1	0	1	1	1	1	1	1	12	1	7	1	0	55
356	19.2	0	2	0	0	1	0	0	0	3	0	0	1	0	0	0	0	0	0	1	0	0	0	0	1	0	0	2	1	1	0	0	0	0	0	0	0	0	0	0	0	0	0	2	1	14	1	0	71
361	22	0	0	1	0	2	0	0	0	3	0	0	1	0	0	0	0	0	0	0	0	0	0	0	4	0	0	4	1	1	0	0	0	0	0	0	0	0	0	0	0	0	0	2	1	3	1	0	66
372	20.2	0	0	0	0	0	0	0	0	0	1	0	0	0	0	0	0	0	0	0	0	0	0	0	0	0	0	0	0	0	0	0	0	0	0	0	0	0	0	0	0	0	0	0	1	4	1	0	61
374	20.7	1	1	0	0	0	0	0	1	3	0	0	0	1	0	0	0	0	0	2	0	0	0	2	0	0	0	4	1	1	0	1	2	1	1	1	0	0	1	1	1	1	0	12	0		0	0	70
376	17.5	0	0	0	0	3	0	1	0	4	0	0	0	1	0	0	0	0	0	0	0	0	0	0	4	0	2	6	2	2	1	2	2	1	1	1	1	1	0	0	0	0	0	14	0		0	0	66
380	21.8	0	1	1	0	1	0	0	0	3	0	0	1	0	0	0	0	0	0	1	0	0	0	0	1	0	0	2	1	1	0	0	0	0	0	0	0	0	1	0	0	0	0	3	1	21	1	0	67
386	15.6	0	1	0	0	3	1	0	1	6	0	0	0	1	0	0	0	2	2	0	0	0	0	0	4	0	0	8	1	2	1	1	1	0	1	0	1	0	0	1	1	0	0	10	0		0	0	43
389	14.2	1	2	0	0	3	0	0	1	7	0	0	0	1	0	0	0	2	0	1	1	0	0	2	4	0	0	10	1	1	1	0	0	1	1	1	1	0	0	0	0	0	0	7	0		0	1	52
390	21.6	1	2	2	2	2	2	1	1	13	0	0	0	0	1	0	0	2	2	1	1	4	2	2	4	0	2	20	1	1	1	2	2	2	2	2	1	1	1	1	2	1	1	21	0		0	1	55
396	22.1	0	3	0	2	3	2	0	0	10	0	0	0	1	0	0	0	0	2	3	1	0	2	0	3	0	0	11	1	1	0	1	0	0	1	1	0	1	0	1	0	0	0	7	0		0	1	57
398	20.7	0	0	0	0	3	0	0	0	3	0	0	1	0	0	0	0	0	0	0	0	0	0	0	4	0	0	4	2	2	1	1	1	1	1	2	1	0	1	0	0	0	0	13	1	40	1	0	57
400	20.9	0	0	0	1	0	2	0	0	3	0	0	0	1	0	0	0	0	2	0	3	0	2	0	0	0	0	7	1	0	0	1	1	1	1	1	0	0	0	1	2	1	1	11	0		0	0	86
401	20.1	0	3	0	2	3	1	1	1	11	0	0	0	0	0	1	0	2	4	3	3	0	4	0	4	0	0	20	2	2	0	2	2	2	1	2	0	0	1	0	1	1	1	17	0		0	0	26
404	22.6	0	2	0	0	2	0	1	1	6	0	0	0	1	0	0	0	2	0	1	0	0	0	0	3	0	0	6	2	1	1	2	2	2	2	2	1	1	0	1	1	0	2	20	0		0	0	50
407	22.2	1	0	0	0	3	0	1	1	6	0	0	0	1	0	0	0	2	0	0	0	0	0	2	3	0	2	9	1	1	1	0	0	1	1	0	0	0	0	0	1	0	1	7	0		0	0	76
409	18.7	0	0	0	0	0	0	0	0	0	1	0	0	0	0	0	0	0	0	0	0	0	0	0	0	0	0	0	0	0	0	0	0	0	0	0	0	0	0	0	0	0	0	0	1	8	1	0	67
410	16.2	0	1	1	2	0	0	1	0	5	0	0	1	0	0	0	0	0	0	1	0	2	0	0	0	0	0	3	1	1	0	1	1	1	1	1	1	0	0	0	1	1	0	10	1	8	1	0	66
412	17.7	2	3	2	2	2	2	1	2	16	0	0	0	0	1	0	0	2	4	2	1	2	2	2	4	0	0	19	1	2	1	2	2	2	2	2	2	1	1	1	2	2	1	24	0		0	1	50
421	20.9	0	1	0	0	2	0	0	0	3	0	0	1	0	0	0	0	0	0	1	1	0	0	0	1	0	0	3	1	2	0	1	0	1	1	1	0	0	1	0	0	1	0	9	1	36	1	0	51
423	22.6	0	2	0	0	1	0	0	0	3	0	0	1	0	0	0	0	0	0	2	0	0	0	0	1	0	0	3	2	2	0	0	0	0	0	0	0	0	0	0	0	0	0	4	1	3	1	0	49
425	20.7	2	3	0	0	2	0	0	0	7	0	0	0	1	0	0	0	0	0	2	1	0	0	4	4	0	0	11	1	2	0	1	0	0	1	0	2	0	0	0	0	0	0	7	0		0	0	26
426	18.5	0	1	1	2	1	2	1	0	8	0	0	0	1	0	0	0	0	2	2	1	2	2	0	1	0	2	12	2	0	1	1	2	2	2	2	0	0	0	0	1	0	0	13	0		0	1	32
430	18.6	0	3	0	0	0	0	0	1	4	0	0	1	0	0	0	0	0	0	3	0	0	0	0	0	0	0	3	1	2	0	0	1	0	0	0	0	0	1	0	0	0	0	5	1	18	1	0	74
432	19.2	0	0	0	0	2	0	0	0	2	0	0	1	0	0	0	0	0	0	0	0	0	0	0	3	0	0	3	1	1	0	0	0	0	0	0	1	0	0	0	0	0	0	3	1	7	1	0	38
433	22.5	0	3	0	0	3	0	1	1	8	0	0	0	1	0	0	0	0	0	3	0	0	0	2	4	0	0	9	1	2	1	2	1	1	2	2	1	1	1	1	1	0	0	17	0		0	0	46
434	17.3	0	3	0	0	2	0	0	0	5	0	0	0	0	1	0	0	0	0	3	0	0	0	0	4	0	0	7	1	2	0	1	2	0	1	1	0	0	1	1	1	1	0	12	0		0	0	73
436	21.7	0	0	0	0	0	0	0	0	0	0	0	1	0	0	0	0	0	0	0	0	0	0	0	0	0	0	0	1	0	0	0	0	0	1	0	0	0	0	0	0	0	0	2	1	8	1	0	66
437	22.1	0	2	0	0	1	0	0	0	3	0	0	1	0	0	0	0	0	0	2	0	0	0	0	1	0	0	3	1	2	0	0	0	0	0	0	0	0	0	0	0	0	0	3	1	6	1	1	25
440	23.5	1	2	2	0	0	1	0	0	6	0	0	1	0	0	0	0	0	0	1	0	2	0	0	0	0	0	3	1	1	0	2	2	2	2	1	1	1	1	1	2	1	1	19	1	8	1	0	53
441	18.5	2	1	1	1	1	0	1	1	8	0	0	0	1	0	0	0	0	0	0	1	2	0	4	0	2	2	11	1	1	2	1	1	0	2	1	2	1	2	0	1	2	1	18	0		0	1	25
445	22.6	0	2	0	0	2	0	0	0	4	0	0	0	1	0	0	0	0	0	1	0	0	0	0	1	0	0	2	2	2	0	1	2	1	2	1	0	0	1	0	1	0	0	13	0		0	0	61
447	24.1	0	0	0	0	2	0	0	1	3	0	0	1	0	0	0	0	0	0	0	0	0	0	0	4	0	0	4	0	1	0	0	0	0	0	0	0	0	0	0	0	0	0	1	1	5	1	0	58
448	18.8	0	0	0	0	1	0	0	0	1	0	0	1	0	0	0	0	0	0	0	1	0	0	0	1	0	0	2	1	1	0	1	1	0	1	0	0	1	1	0	1	1	0	9	1	7	1	0	52
449	26.5	0	2	2	2	1	2	1	1	11	0	0	0	0	1	0	0	2	2	2	3	2	2	0	1	0	2	16	2	2	1	2	2	2	2	2	1	1	1	1	1	0	1	21	0		0	1	47
450	18.7	2	1	0	0	3	0	0	1	7	0	0	0	1	0	0	0	0	0	1	1	0	0	2	4	1	0	9	0	1	1	1	0	0	1	1	2	1	0	0	1	0	0	9	0		0	0	63
452	31.2	2	2	1	0	1	1	0	1	8	0	0	0	0	1	0	0	2	0	3	0	2	0	2	3	0	0	12	1	2	1	2	0	2	2	2	1	2	2	1	2	2	1	23	0		0	1	48
455	23.2	0	3	0	0	3	0	0	0	6	0	0	0	1	0	0	0	0	0	3	0	0	0	0	4	0	0	7	2	2	1	1	1	2	1	1	1	0	1	0	0	1	0	14	0		0	0	57
456	21.5	0	2	0	0	1	1	1	0	5	0	0	0	1	0	0	0	0	2	2	0	0	0	0	1	0	2	7	1	2	1	1	1	1	1	1	0	1	1	2	1	0	0	14	0		0	0	71
460	16.3	1	0	1	0	0	0	0	0	2	0	0	0	1	0	0	0	0	0	0	0	2	0	2	0	0	0	4	1	0	0	0	0	1	1	1	1	0	0	0	1	0	0	6	0		0	0	39
461	16.9	1	2	1	1	3	2	2	2	14	0	0	0	1	0	0	0	2	2	2	1	0	2	2	4	0	2	17	2	2	2	2	0	1	2	2	1	1	0	2	2	0	1	20	0		0	1	38
462	24.5	2	2	0	1	3	1	1	1	11	0	0	0	1	0	0	0	5	2	2	1	0	2	4	4	0	2	22	2	1	2	1	1	1	2	1	1	0	1	0	0	0	1	14	0		0	1	26
464	20	0	1	0	0	1	0	0	1	3	0	0	1	0	0	0	0	0	0	1	0	0	0	0	1	0	0	2	0	1	1	0	0	0	0	0	0	0	0	0	0	0	0	2	1	7	1	0	52
465	19.6	0	1	1	0	1	0	0	0	3	0	0	1	0	0	0	0	0	0	1	0	2	0	0	1	0	0	4	1	1	1	1	1	1	1	1	1	0	0	0	0	0	0	9	1	8	1	0	45
471	18.4	1	2	1	0	1	0	0	0	5	0	0	0	1	0	0	0	0	0	3	1	0	0	2	1	0	0	7	2	1	0	0	0	0	2	0	1	0	1	0	0	0	0	7	0		0	0	36
476	24.1	0	0	0	0	0	0	0	0	0	0	1	0	0	0	0	0	0	0	0	0	0	0	0	0	0	0	0	0	0	0	0	0	0	0	0	0	0	0	0	0	0	0	0	1	5	1	0	53
477	14.7	1	3	2	2	3	2	2	1	16	0	0	0	0	1	0	0	2	2	3	3	4	2	2	3	0	4	25	2	1	1	2	2	2	2	2	0	2	1	2	2	1	1	23	0		0	1	46
481	26.1	0	0	0	0	3	0	0	0	3	0	0	1	0	0	0	0	0	0	0	0	0	0	0	4	0	0	4	1	1	0	0	0	0	1	0	0	0	0	0	0	1	0	4	1	6	1	0	57
489	25.7	0	0	0	0	0	0	0	0	0	0	0	1	0	0	0	0	0	0	0	0	0	0	0	0	0	0	0	0	0	0	0	0	0	0	0	0	0	0	0	0	0	0	0	1	6	1	0	91
490	19.5	1	1	0	0	0	0	1	0	3	0	0	0	1	0	0	0	0	0	1	0	0	0	2	0	0	0	3	1	1	0	1	1	0	0	0	1	0	0	1	2	0	0	8	0		0	0	26
491	22.4	0	3	1	2	1	2	1	1	11	0	0	0	1	0	0	0	0	2	2	1	0	2	0	1	0	0	8	0	2	0	0	2	1	1	0	1	0	2	2	1	0	1	13	0		0	0	73
495	18.1	1	3	0	0	0	0	0	1	5	0	0	0	1	0	0	0	0	0	1	0	0	0	2	0	0	0	3	1	2	0	1	1	0	2	1	1	1	2	0	0	1	0	13	0		0	0	20
496	18.5	0	2	1	0	2	0	0	0	5	0	0	0	1	0	0	0	0	0	3	0	0	0	0	1	0	0	4	1	2	0	1	0	0	0	1	1	0	1	1	0	1	0	9	0		0	0	81
500	23.3	1	3	1	0	2	2	2	1	12	0	0	0	1	0	0	0	2	2	3	1	0	0	2	4	0	2	16	2	2	2	2	1	1	1	2	1	1	1	2	1	1	1	21	0		0	1	59
503	17.9	0	2	1	0	1	0	0	0	4	0	0	1	0	0	0	0	0	0	1	0	0	0	0	1	0	0	2	1	1	0	0	1	1	1	1	0	0	1	0	0	0	0	7	1	11	1	0	38
504	28.7	0	3	1	0	0	0	0	0	4	0	0	0	1	0	0	0	0	0	2	0	2	0	0	0	0	0	4	2	2	0	1	1	1	1	1	0	1	1	1	1	1	0	14	0		0	0	67
505	19.6	1	2	2	2	2	2	2	2	15	0	0	0	0	1	0	0	2	4	2	4	4	4	2	3	0	4	29	2	2	1	2	2	1	2	1	1	1	1	2	2	1	2	23	0		0	1	57
506	18	1	3	1	1	2	1	1	1	11	0	0	0	0	1	0	0	0	2	3	1	0	2	2	3	0	0	13	1	1	1	1	1	1	1	1	1	1	1	1	1	1	1	15	0		0	0	44
513	19.1	1	0	0	1	0	0	1	1	4	0	0	0	1	0	0	0	2	0	0	0	0	0	2	0	0	2	6	1	0	2	0	1	1	1	1	1	0	1	0	0	0	1	10	0		0	0	53
515	14.7	1	1	1	2	3	2	2	1	13	0	0	0	0	1	0	0	2	4	3	3	2	2	2	4	0	4	26	2	2	2	2	2	2	2	2	2	2	2	2	2	1	2	29	1	12	0	1	38
516	20.7	1	2	1	0	1	0	1	0	6	0	0	0	1	0	0	0	2	0	1	0	0	0	2	1	0	0	6	1	1	1	1	1	0	1	1	1	0	1	0	0	1	0	10	0		0	0	57
517	20.3	0	2	0	0	0	0	0	0	2	0	0	1	0	0	0	0	0	0	3	0	0	0	0	0	0	0	3	1	0	0	0	0	0	1	0	0	0	0	0	0	0	0	2	1	11	1	0	79
520	22.7	0	1	0	0	0	0	0	0	1	0	0	1	0	0	0	0	0	0	1	0	0	0	0	0	0	0	1	0	1	0	0	0	0	0	0	0	0	0	0	0	0	0	1	1	11	1	0	76
522	20.7	1	2	1	1	0	2	2	1	10	0	0	0	1	0	0	0	2	2	2	0	0	0	2	0	0	2	10	2	1	1	1	2	1	2	2	1	1	2	1	2	1	1	21	0		0	0	80
523	17.1	0	0	0	1	2	0	0	0	3	0	0	1	0	0	0	0	0	0	0	0	0	0	0	1	0	0	1	2	1	0	1	2	1	0	1	0	1	1	1	2	1	0	14	1	14	1	0	77
524	18	0	0	0	2	0	2	1	1	6	0	0	0	1	0	0	0	2	2	0	1	0	2	0	0	0	0	7	1	0	1	1	1	0	2	1	0	1	1	1	2	1	1	14	0		0	0	25
526	15.5	2	1	2	2	1	2	2	2	14	0	0	0	0	1	0	0	2	5	1	4	0	4	2	1	0	2	21	2	1	1	2	2	2	2	2	0	2	2	2	2	1	0	23	0		0	1	37
527	21	2	1	0	0	3	0	1	2	9	0	0	0	0	1	0	0	2	0	1	0	0	0	2	4	0	2	11	1	2	1	1	0	0	1	0	2	1	0	1	2	0	0	12	0		0	1	21
530	22.2	1	1	1	0	2	1	1	1	8	0	0	0	1	0	0	0	2	2	1	1	0	0	0	4	0	2	12	1	1	1	2	2	2	2	2	1	2	1	2	2	1	1	23	0		0	1	65
531	32.9	0	1	2	0	3	1	0	1	8	0	0	0	1	0	0	0	2	0	1	0	2	0	0	4	0	0	9	1	2	1	0	0	0	0	0	0	0	0	1	1	0	0	6	0		0	1	52
535	18.1	2	2	1	1	2	3	1	1	13	0	0	0	1	0	0	0	2	2	2	3	2	2	2	1	0	2	18	2	2	1	2	2	2	2	2	1	2	2	2	2	2	2	28	0		0	1	67
536	19.7	0	1	1	0	0	1	0	0	3	0	0	0	1	0	0	0	0	0	1	3	2	0	0	0	0	0	6	2	1	1	2	1	1	2	2	0	0	1	0	1	1	0	15	0		0	0	57
540	32.8	0	1	0	0	0	0	0	0	1	0	0	1	0	0	0	0	0	0	1	0	0	0	0	0	0	0	1	0	0	0	1	1	0	0	0	0	0	0	0	0	0	0	2	1	5	1	0	52
543	14.9	1	2	1	2	1	2	1	1	11	0	0	0	1	0	0	0	0	2	1	1	0	2	2	1	0	0	9	1	2	1	1	1	2	2	1	1	1	1	1	1	1	1	18	0		0	0	55
545	18.7	0	3	0	1	1	1	0	0	6	0	0	0	1	0	0	0	0	0	3	0	0	0	0	4	0	0	7	1	2	0	1	0	0	1	1	0	0	0	0	1	0	0	7	0		0	0	50
546	18.6	0	0	0	0	0	0	0	0	0	0	0	1	0	0	0	0	0	0	0	0	0	0	0	0	0	0	0	1	0	0	0	0	1	1	0	0	0	0	0	0	0	0	3	1	3	1	0	64
548	20.4	3	2	2	2	3	1	2	3	18	0	0	0	0	0	1	0	5	2	3	1	4	2	6	3	0	4	30	2	1	2	2	2	2	2	2	2	2	2	2	2	2	2	29	0		0	1	77
549	20.2	1	1	1	2	1	2	2	1	11	0	0	0	0	1	0	0	2	2	1	1	2	2	0	4	0	4	18	2	1	2	1	2	1	1	2	1	1	1	1	2	1	1	20	0		0	1	46
551	14.8	2	2	1	2	2	2	2	2	15	0	0	0	0	1	0	0	2	2	1	1	2	2	2	4	0	2	18	1	2	1	1	1	0	1	1	1	0	1	1	1	0	1	13	0		0	1	28
552	23.5	1	1	1	2	1	1	0	0	7	0	0	0	1	0	0	0	0	2	0	0	0	2	0	3	0	0	7	1	1	1	2	2	2	1	2	1	2	1	2	2	1	2	23	0		0	0	35
554	22.9	0	3	1	1	3	1	1	1	11	0	0	0	0	1	0	0	2	2	3	1	0	2	0	4	0	0	14	2	2	1	1	2	1	2	1	0	0	1	1	2	1	1	18	0		0	1	72
557	21.4	0	0	0	0	0	0	0	0	0	0	0	1	0	0	0	0	0	0	0	0	0	0	0	0	0	0	0	0	0	0	0	0	0	0	0	0	0	0	0	0	0	0	0	1	6	1	0	76
562	23.9	1	1	1	0	0	0	0	0	3	0	0	0	1	0	0	0	0	0	0	0	2	0	2	1	0	0	5	1	1	0	1	1	2	2	2	1	1	1	1	2	1	1	18	0		0	0	52
563	23.8	0	1	1	1	0	2	0	1	6	0	0	0	1	0	0	0	2	2	0	0	2	2	0	0	0	0	8	1	0	1	2	1	1	1	2	0	2	2	2	2	2	1	20	0		0	0	70
571	22	2	2	1	1	3	2	2	1	14	0	0	0	0	1	0	0	2	4	2	3	2	2	2	4	0	2	23	2	2	2	2	2	1	2	2	2	2	1	2	2	1	2	27	0		0	1	49
572	22.4	0	1	0	0	0	0	0	1	2	0	0	0	1	0	0	0	2	0	1	1	0	0	0	0	0	0	4	0	0	0	0	0	0	1	0	0	2	0	0	0	0	0	3	0		0	0	79
575	20.9	0	0	0	0	0	0	0	0	0	0	1	0	0	0	0	0	0	0	0	0	0	0	0	0	0	0	0	0	0	0	0	0	0	0	0	0	0	0	0	0	0	0	0	1	10	1	0	31
577	25.9	0	0	1	1	0	1	0	1	4	0	0	0	1	0	0	0	0	2	0	1	0	2	0	0	0	0	5	1	0	0	2	2	2	1	2	0	2	2	2	2	2	2	22	0		0	0	37
578	17.5	1	0	1	1	1	0	1	1	6	0	0	0	1	0	0	0	2	2	0	0	0	2	2	1	0	2	11	1	2	1	2	2	2	2	2	1	1	1	1	2	0	1	21	0		0	0	44
583	18.7	0	1	0	1	3	1	1	0	7	0	0	0	0	1	0	0	0	2	1	1	0	2	0	4	0	2	12	1	1	0	2	0	0	1	0	0	0	1	1	1	1	0	9	0		0	1	20
588	15.5	0	0	1	0	0	1	0	1	3	0	0	1	0	0	0	0	2	2	0	0	0	0	0	0	0	0	4	0	0	0	1	0	0	1	1	1	0	1	1	1	0	1	8	1	10	1	0	49
591	21.7	0	0	0	0	0	0	0	0	0	1	0	0	0	0	0	0	0	0	0	0	0	0	0	0	0	0	0	0	0	0	0	0	0	1	0	0	0	0	0	0	0	0	1	1	4	1	0	44
592	24.2	0	2	1	1	2	1	1	1	9	0	0	0	0	1	0	0	0	2	2	0	2	2	0	4	0	2	14	1	1	1	0	1	0	1	2	0	0	1	1	1	0	0	10	0		0	1	44
593	19	0	0	0	0	0	0	0	0	0	1	0	1	0	0	0	0	0	0	0	0	0	0	0	0	0	0	0	0	0	0	0	0	0	0	0	0	0	0	0	0	0	0	0	1	4	1	0	33
595	20.6	1	3	0	0	3	0	1	1	9	0	0	0	1	0	0	0	2	0	3	0	0	0	2	4	0	2	13	2	2	1	1	2	1	2	2	2	0	1	1	2	1	1	21	0		0	1	55
596	16.6	0	1	1	0	0	2	0	0	4	0	0	1	0	0	0	0	0	2	0	0	0	0	0	1	0	0	3	0	2	0	1	2	1	2	1	0	1	1	1	1	1	1	15	1	2	1	0	72
597	24.2	0	1	0	0	1	0	0	0	2	0	0	1	0	0	0	0	0	0	1	0	0	0	0	1	0	0	2	1	1	0	2	0	2	1	1	1	1	0	1	1	0	1	13	1	3	1	0	82
600	18.7	0	1	0	0	1	0	0	0	2	0	0	1	0	0	0	0	0	0	1	0	0	0	0	1	0	0	2	0	0	0	0	0	0	0	0	0	0	0	0	0	0	0	0	1	4	1	0	66
605	33.6	0	3	1	0	3	0	0	1	8	0	0	0	1	0	0	0	2	0	2	0	2	0	0	4	0	0	10	2	2	0	2	2	2	2	1	0	1	1	1	1	1	1	19	0		0	1	48
606	19.6	0	0	0	1	2	1	0	0	4	0	0	1	0	0	0	0	0	0	0	0	0	0	0	3	0	0	3	1	2	1	1	1	0	1	0	0	1	0	0	0	0	0	8	1	8	1	0	28
610	19.8	0	1	0	0	0	0	0	0	1	0	0	1	0	0	0	0	0	0	1	0	0	0	0	0	0	0	1	0	0	0	0	0	0	0	0	0	0	0	0	0	0	0	0	1	8	1	0	20
611	19.9	0	1	1	0	3	2	0	0	7	0	0	0	1	0	0	0	0	0	3	0	0	0	0	1	0	0	4	0	1	0	1	1	1	0	1	0	0	2	0	0	2	0	9	0		0	0	81
613	21.1	0	3	0	0	2	0	0	0	5	0	0	0	1	0	0	0	0	0	2	0	0	0	0	3	0	0	5	1	2	0	1	1	1	1	0	0	0	0	0	0	1	0	8	0		0	0	53
614	21.5	0	2	0	0	2	0	0	0	4	0	0	0	1	0	0	0	0	0	3	0	0	0	0	3	0	0	6	1	2	0	0	0	0	0	0	0	0	0	0	0	0	0	3	0		0	0	71
615	23.3	0	0	0	0	0	0	0	0	0	1	0	0	0	0	0	0	0	0	0	0	0	0	0	0	0	0	0	0	0	0	0	0	0	0	0	0	0	0	0	0	0	0	0	1	5	1	0	53
617	20	1	1	1	1	0	1	0	1	6	0	0	0	1	0	0	0	2	2	2	1	0	2	0	4	0	0	13	1	1	0	1	0	0	1	0	2	0	1	1	1	1	0	10	0		0	0	64
618	17.4	0	0	0	0	0	0	0	0	0	0	1	0	0	0	0	0	0	0	0	0	0	0	0	0	0	0	0	0	0	0	0	0	0	0	0	0	0	0	0	0	0	0	0	1	6	1	0	66
622	18.4	0	1	0	0	0	0	0	0	1	0	0	1	0	0	0	0	0	0	1	0	0	0	0	0	0	0	1	1	2	0	1	0	0	1	0	1	0	0	0	0	0	0	6	1	4	1	0	47
624	21.4	0	1	0	0	0	0	0	0	1	0	0	1	0	0	0	0	0	0	1	0	0	0	0	0	0	0	1	0	0	0	0	1	0	0	0	0	0	0	0	0	0	0	1	1	6	1	0	53
625	30.5	0	0	0	0	3	0	0	0	3	0	0	1	0	0	0	0	0	0	0	0	0	0	0	4	0	0	4	1	2	0	0	1	0	0	0	0	0	1	0	0	1	0	6	1	5	1	0	47
626	21.6	0	2	0	0	1	1	0	0	4	0	0	0	1	0	0	0	0	2	2	0	0	0	0	0	0	0	4	1	1	0	1	1	0	2	2	0	0	1	2	1	1	1	14	0		0	0	27
627	35.4	0	0	1	0	0	0	0	0	1	0	0	1	0	0	0	0	0	0	0	0	0	0	0	0	0	0	0	0	0	0	0	1	0	0	0	0	0	0	0	0	0	0	1	1	5	1	0	75
628	21.7	1	3	1	2	3	2	1	2	15	0	0	0	0	1	0	0	2	2	3	3	2	2	2	3	0	2	21	1	2	2	1	2	1	1	1	1	1	0	1	2	0	1	17	0		0	1	40
631	22.5	0	3	0	0	0	0	0	0	3	0	0	1	0	0	0	0	0	0	3	0	0	0	0	0	0	0	3	1	1	0	0	0	0	0	0	0	1	1	0	0	1	0	5	1	6	1	0	87
634	20.9	0	2	0	1	3	0	0	0	6	0	0	0	1	0	0	0	0	0	1	0	0	0	0	4	0	0	5	1	2	0	0	1	0	1	0	0	0	2	0	1	1	0	9	0		0	0	54
635	23.6	0	1	0	1	0	1	1	1	5	0	0	0	1	0	0	0	0	2	1	1	0	2	2	0	0	2	10	1	1	1	1	1	1	1	0	0	0	1	0	0	0	1	9	0		0	0	49
639	17.8	0	0	0	1	1	1	0	0	3	0	0	1	0	0	0	0	0	0	0	0	0	0	0	1	0	0	1	1	1	0	2	2	1	1	2	0	1	1	1	1	1	0	15	1	4	1	0	39
644	22.7	0	1	0	0	1	0	0	1	3	0	0	1	0	0	0	0	0	0	1	0	0	0	0	1	0	0	2	1	1	1	2	1	0	1	2	1	0	1	0	0	1	0	12	1	2	1	0	32
645	28.2	0	0	0	1	0	1	1	1	4	0	0	0	1	0	0	0	2	2	0	0	0	0	0	0	0	0	4	1	0	1	1	1	1	1	2	0	1	1	1	2	1	1	15	0		0	0	53
647	27.1	0	1	1	0	1	0	0	2	5	0	0	0	1	0	0	0	2	0	1	1	2	0	0	1	0	0	7	1	1	1	0	0	0	1	0	0	0	1	0	0	0	0	5	0		0	0	46
648	20.6	0	0	0	0	3	0	0	0	3	0	0	0	1	0	0	0	0	0	0	0	0	0	0	4	0	0	4	1	2	0	1	0	0	0	0	0	0	1	0	0	0	0	5	0		0	0	47
650	28.6	0	1	0	0	1	0	0	0	2	0	0	0	1	0	0	0	0	0	1	0	0	0	0	1	0	0	2	0	1	0	1	1	1	1	0	0	0	0	0	0	0	0	5	0		0	0	50
651	18.1	0	2	0	0	0	0	0	0	2	0	0	1	0	0	0	0	0	0	1	0	0	0	0	0	0	0	1	1	0	0	0	0	0	0	0	0	0	1	0	0	1	0	3	1	3	1	0	36
654	20	0	2	1	1	1	0	0	0	5	0	0	0	1	0	0	0	0	0	1	1	0	0	0	3	0	0	5	1	1	0	1	1	1	1	2	1	0	0	0	1	0	1	11	0		0	0	26
655	22.5	0	3	0	1	3	1	1	1	10	0	0	0	0	1	0	0	2	0	3	1	0	0	0	4	0	2	12	0	2	1	1	0	0	1	0	0	0	0	1	1	0	0	7	0		0	1	62
659	18.4	0	0	1	1	1	0	0	0	3	0	0	1	0	0	0	0	0	0	0	0	0	0	0	1	0	0	1	1	1	0	1	0	0	1	1	0	0	1	0	0	0	0	6	1	16	1	0	28
661	25.2	1	3	1	1	1	2	1	2	12	0	0	0	0	1	0	0	2	2	3	1	2	0	2	1	0	2	15	1	2	2	1	2	2	2	1	2	1	1	2	2	1	1	23	0		0	1	66
664	16.4	1	0	2	1	0	0	0	0	4	0	0	0	1	0	0	0	0	2	0	1	2	0	2	0	0	0	7	0	0	0	1	1	1	1	1	1	0	1	0	1	0	0	8	0		0	0	33
665	19.2	1	0	1	0	3	0	0	1	6	0	0	0	1	0	0	0	2	0	1	0	2	0	2	3	0	0	10	2	2	1	1	1	1	1	2	1	1	1	1	1	1	0	17	0		0	0	48
666	16.8	1	2	1	1	2	1	1	1	10	0	0	0	0	1	0	0	0	2	1	1	0	2	2	3	0	0	11	1	1	1	0	1	1	1	1	1	1	1	1	1	0	1	13	0		0	0	25
670	20.5	1	2	1	2	1	2	0	1	10	0	0	0	0	1	0	0	2	2	1	1	2	0	2	1	0	0	11	2	2	1	1	2	1	1	2	1	1	1	2	1	0	0	18	0		0		65
671	21.4	1	2	1	2	2	1	1	1	11	0	0	0	0	1	0	0	2	2	3	1	0	2	0	3	0	0	13	2	2	1	2	2	1	2	1	1	1	2	1	2	2	1	23	0		0		49
672	20	0	2	0	0	0	0	0	0	2	0	0	1	0	0	0	0	0	0	3	0	0	0	0	0	0	0	3	1	1	0	0	0	0	0	0	0	0	0	0	0	0	0	2	1	2	1		69
673	25.3	0	1	0	1	0	1	0	0	3	0	0	0	1	0	0	0	0	2	1	0	0	2	0	0	0	0	5	1	1	0	0	1	1	1	1	0	0	1	0	1	0	0	8	0		0	0	45
675	25.7	0	3	0	0	3	0	0	0	6	0	0	0	1	0	0	1	0	0	3	0	0	0	0	3	0	0	6	2	2	0	1	1	1	1	0	0	1	1	0	0	1	1	12	0		0		76
676	21.6	3	0	2	2	2	1	2	2	14	0	0	0	0	1	0	0	2	2	0	1	2	2	2	4	0	2	17	2	1	2	2	2	0	2	2	2	2	2	1	2	2	2	26	0		0	0	36
693	18.1	0	3	0	0	3	0	0	0	6	0	0	0	0	0	0	1	0	0	3	0	0	0	0	4	0	0	7	2	2	0	1	1	0	1	1	0	1	2	2	2	1	0	16	1	5	0	0	48
[truncated: 50 more columns]
